# Supplementary material for: Acral Melanoma Is Infiltrated with cDC1s and Functional Exhausted CD8 T Cells Similar to the Cutaneous Melanoma of Sun-Exposed Skin
Source: Int J Mol Sci. 2023 Mar 1;24(5):4786. doi: 10.3390/ijms24054786 (PMC10003718; doi:10.3390/ijms24054786)
Supplement: Supplementary file 1 [file ijms-24-04786-s001.zip]

Archive with 1 entries (1 files):
- ijms-2068629-supplementary.pdf
